# Supplementary material for: In Situ Time-of-Flight Mass Spectrometry of Ionic Fragments Induced by Focused Electron Beam Irradiation: Investigation of Electron Driven Surface Chemistry inside an SEM under High Vacuum
Source: Nanomaterials (Basel). 2022 Aug 6;12(15):2710. doi: 10.3390/nano12152710 (PMC9370286; doi:10.3390/nano12152710)
Supplement: Supplementary file 1 [file nanomaterials-12-02710-s001.zip]

Archive with 1 entries (1 files):
- nanomaterials-1796028-supplementary.pdf
